# Supplementary material for: Efficient Exciplex-Based Deep-Blue Organic Light-Emitting Diodes Employing a Bis(4-fluorophenyl)amine-Substituted Heptazine Acceptor
Source: Molecules. 2021 Sep 13;26(18):5568. doi: 10.3390/molecules26185568 (PMC8466596; doi:10.3390/molecules26185568)
Supplement: Supplementary file 1 [file molecules-26-05568-s001.zip]

Archive with 1 entries (1 files):
- molecules-1333185-supplementary.pdf
